# Supplementary material for: Real-Time Measurement of Melanoma Cell-Mediated Human Brain Endothelial Barrier Disruption Using Electric Cell-Substrate Impedance Sensing Technology
Source: Biosensors (Basel). 2019 Apr 15;9(2):56. doi: 10.3390/bios9020056 (PMC6627833; doi:10.3390/bios9020056)
Supplement: Supplementary file 1 [file biosensors-09-00056-s001.zip]

Archive with 2 entries (2 files):
- biosensors-461632 video S1.avi
- biosensors-461632 video S2.avi
